# Supplementary material for: Value of Combined PET Imaging with [18F]FDG and [68Ga]Ga-PSMA-11 in mCRPC Patients with Worsening Disease during [177Lu]Lu-PSMA-617 RLT
Source: Cancers (Basel). 2021 Aug 17;13(16):4134. doi: 10.3390/cancers13164134 (PMC8391978; doi:10.3390/cancers13164134)
Supplement: Supplementary file 1 [file cancers-13-04134-s001.zip]

Archive with 1 entries (1 files):
- cancers-1325343-supplementary.pdf
